# Supplementary material for: Maintenance of pure hybridogenetic water frog populations: Genotypic variability in progeny of diploid and triploid parents
Source: PLoS One. 2022 Jul 6;17(7):e0268574. doi: 10.1371/journal.pone.0268574 (PMC9258834; doi:10.1371/journal.pone.0268574)
Supplement: S1 Table — (XLSX) [file pone.0268574.s003.xlsx]

## Sheet: list
id	sex	genotype	site
3/3n/15 Żwir5	male	RRL	Wysoka Kamieńska
2/3n/15 Żwir5	male	LLR	Wysoka Kamieńska
3/3n/15 Bacz 7	male	RRL	Wysoka Kamieńska
10/3n/15 Bacz 8	male	RRL	Wysoka Kamieńska
5/3n/15 Bacz8	male	RRL	Wysoka Kamieńska
10/3n/15 Żwir 5	male	LLR	Wysoka Kamieńska
14/16	male	RRL	Uciechów
25/16	male	LLR	Uciechów
63/16	male	LLR	Wysoka Kamieńska
40/16	male	LLR	Wysoka Kamieńska
12/16	female	RL	Uciechów
2/16	female	RL	Uciechów
3/16	female	RL	Uciechów
16/16	female	RL	Uciechów
18/16	female	RL	Uciechów
20/16	female	RL	Uciechów
50/16	female	RL	Uciechów
9/16	male	RL	Uciechów
6/16	male	LLR	Wysoka Kamieńska
1/16	female	RL	Wysoka Kamieńska
26/16	female	LLR	Wysoka Kamieńska
35/16	female	LLR	Wysoka Kamieńska
7/16	male	LLR	Uciechów
32/16	male	RL	Wysoka Kamieńska
33/16	male	RL	Wysoka Kamieńska
28/16	male	RL	Wysoka Kamieńska
37/16	male	RL	Wysoka Kamieńska
41/16	male	RL	Wysoka Kamieńska
40/16	male	LLR	Wysoka Kamieńska
8/17	male	RL	Uciechów
1/17	female	LLR	Uciechów
2/17	female	RL	Uciechów
11/17	male	RL	Uciechów
