# Supplementary material for: Maintenance of pure hybridogenetic water frog populations: Genotypic variability in progeny of diploid and triploid parents
Source: PLoS One. 2022 Jul 6;17(7):e0268574. doi: 10.1371/journal.pone.0268574 (PMC9258834; doi:10.1371/journal.pone.0268574)
Supplement: S2 Table — (XLSX) [file pone.0268574.s004.xlsx]

## Sheet: Лист1
Crosses ID	Female genotype	Females ID	Locality	Males` genotypes	males ID	Locality	Tadpoles genotype	Number of analysed tadpoles
2/16	RL	2/16	Uciechow	LL	4/16		RL	26
5/16				LLR	7/16	Uciechow	RL	20
7/16				RR	8/16		RR	19
							RL	9
3/16	RL	3/16	Uciechow	LL	5/16		LLR	6
							LR	22
8/16				RR	8/16		RR	16
							RL	8
							RRL	5
11/16	RL	12/16	Uciechow	LL	13/16		RL	29
12/16				RRL	14/16	Uciechow	LLR	4
							RRL	4
							LR	11
							RR	8
14/16	RL	16/16	Uciechow	RR	17/16		RR	25
15/16	RL	18/16	Uciechow	RR	17/16		RR	25
16/16				LL	19/16		RL	34
18/16	RL	20/16	Uciechow	RR	22/16		RR	24
37/16	RL	50/16	Uciechow	LL	52/16		RL	24
9/16	LL	10/16		RL	9/16	Uciechow	RL	36
7/17	RL	2/17	Uciechow	LL	18/17		LLR	2
							LR	8
9/17				RL	8/17	Uciechow	RR	11
							RL	4
10/17	LLR	1/17	Uciechow	RL	11/17		RL	16
							RR	3
8/17				LL	18/17		LL	11
							RL	4
15/17				RR	20/17		RL	11
17/17	LL	21/17		RL	11/17	Uciechow	RL	14
							LL	3
1/16	RL	1/16	Wysoka Kamienska	LL	4/16		LLR	24
							LR	5
4/16				LLR	6/16	Wysoka Kamienska	LLR	17
							LR	11
26/16	LLR	26/16	Wysoka Kamienska	RL	32/16	Wysoka Kamienska	RL	10
							LLR	1
							RR	10
27/16	LLR	35/16	Wysoka Kamienska	RL	33/16	Wysoka Kamienska	RR	19
							RL	6
23/16	LL	27/16		RL	28/16	Wysoka Kamienska	RL	32
28/16	LL	36/16		RL	37/16	Wysoka Kamienska	RL	27
31/16	LL	42/16		RL	41/16	Wysoka Kamienska	LL	25
30/16	RR	38/16		RLL	40/16	Wysoka Kamienska	RL	26
